# Supplementary material for: Genome-wide association study identifies three novel loci in Fuchs endothelial corneal dystrophy
Source: Nat Commun. 2017 Mar 30;8:14898. doi: 10.1038/ncomms14898 (PMC5379100; doi:10.1038/ncomms14898)
Supplement: Supplementary Data 1 — Gene expression over a 1-megabase window near six FECD-associated loci in normal corneal tissue. [file ncomms14898-s2.xls]

## Sheet: Sheet1
Supplementary Data 1. Gene expression over a 1-megabase window near six FECD-associated loci in normal corneal tissue.
		Expression (RPKM)
Region	Gene	Sample 1	Sample 2	Sample 3
KANK4	INADL	19.27	13.88	14.89
	RNU6-1177P	0	0	0
	LAMTOR5P1	0	0	0
	RN7SL180P	0	0	0
	MIR3116-1	0	0	0
	PIGPP2	0	0	0
	RPS15AP7	0	0	0
	L1TD1	0.13	0	0.01
	KANK4*	0.05	0	0.08
	RNU6-371P	0	0	0
	USP1	32.34	31.59	25.46
	DOCK7	5.33	2.33	3.55
	ANGPTL3	0	0	0
	ATG4C	8.27	4.77	2.87
ATP1B1	DPT	0.96	0.78	0.79
	LINC00626	0	0	0
	SUMO1P2	0	0	0
	LINC00970	0	0	0
	RPL29P7	0	0	0
	RNA5SP66	0	0	0
	ATP1B1*	162.63	467.71	558.87
	NME7	7.94	4.3	5.43
	BLZF1	12.14	8.86	13.02
	CCDC181	8.94	7.68	5.62
	SLC19A2	21.87	18.43	20.46
	F5	33.97	0.78	1.03
	SELP	0.01	0.01	0
LAMC1	RGS8	0	0	0
	NPL	1.35	0.03	1.14
	DHX9	48.51	56.88	67.66
	SHCBP1L	0.01	0	0.01
	HMGN1P4	1.3	0.08	0.38
	RNA5SP71	0	0	0
	KRT18P28	0	0	0.04
	RNU6-41P	0	0	0
	LAMC1*	29.3	18.21	17.31
	LAMC2	0.83	1.25	0.64
	NMNAT2	2.54	1.44	1.24
	SMG7-AS1	0.21	0.38	0.59
	SMG7	2.4	2.33	1.38
	NCF2	0	0.01	0.14
	ARPC5	9.38	5.07	6.11
TCF4	TCF4*	33.33	15.82	17.37
	MIR4529	0	0	0
	RPL21P126	0	0	0
RPKM, reads per kilobasepair per million reads; Region, name of gene(s) associated with genome-wide significant association result for FECD, on which the 1-megabase window is centered; *, gene of interest.
