# Supplementary material for: Genome-wide association study identifies three novel loci in Fuchs endothelial corneal dystrophy
Source: Nat Commun. 2017 Mar 30;8:14898. doi: 10.1038/ncomms14898 (PMC5379100; doi:10.1038/ncomms14898)
Supplement: Supplementary Data 2 — Promoter, Enhancer and eQTL Annotations for Major Loci [file ncomms14898-s3.xls]

## Sheet: Sheet1
Supplementary Data 2. Promoter, Enhancer and eQTL Annotations for Major Loci
Gene	Var	Promoter Histone Marks	Enhancer Histone Marks	DNAse	Proteins Bound	Motifs Changed	GRASP QTL hits	eQTL hits	RegulomeDB Score
KANK4	rs79742895	STRM, LIV	ESDR; Breast Myoepithelial Primary Cells; Adipose Nucli; Fetal Kidney; Fetal Muscle Leg; Pancreas; Placenta Amnion		MAFF, MAFK	Hic1, YY1		GTEx2015_v6, Skin Not Sun Exposed, Suprapubic L1TD1, 6.5e-06	3a: Less likely to affect binding
ATP1B1	rs1200114	BRN, MUS, BLD	ESDR, BRN2	BLD	BATF, YY1	CAC-binding protein, Smad4		Westra2103, Whole Blood, ATP1B1, 2.4e-08 and 3.7e-04	4: Minimal binding evidence
LAMC1	rs3768617		FAT, MUS, VAS	ESDR			LAMC1, peripheral blood monocytes, 1.9e-140	29 hits, including 3 in brain and 2 in tibial nerve	1f: Likely to affect binding and linked to expression of a gene target
TCF4	rs784257					Foxo, lrf, PLZF	UACA, peripheral blood monocytes, 1.5e-06		No data
STRM: mesenchymal stem-cell-derived chondrocyte cultured cells
LIV: HepG2 hepatocellular carcinoma cell line
BRN: Brain, Substantia Nigra
MUS: Skeletal Muscle, Male
BLD: GM128878 Lymphoblastoid Cell Lines
ESDR: H1 BMP4-derived Trophoblast Cultured Cells
BRN2: Brain Angular Gyrus, Anterior Caudate, Cingulate Gyrus, Hippocampus Middle, Inferior Temporal Lobe, Dorsolateral Prefrontal Cortex
FAT: Adipose Nuclei
VAS: HUVEC Umbilical Vein Endothelial Primary Cells
Information is derived from HaploReg v4.1 (http://www.broadinstitute.org/mammals/haploreg/haploreg.php), except for the RegulomeDB score (from RegulomeDB v1.1, http://www.regulomedb.org/). Epigenomic information was obtained from ChromHMM; GERP scores were used for mammalian conservation.
